# Supplementary material for: Diagnostic algorithm for determining primary tumor sites using peritoneal fluid
Source: PLoS One. 2018 Jul 19;13(7):e0199715. doi: 10.1371/journal.pone.0199715 (PMC6053134; doi:10.1371/journal.pone.0199715)
Supplement: S1 Table — (XLSX) [file pone.0199715.s001.xlsx]

## Sheet: Sheet1
Case No.	3D cluster	PAX8 ICC	CK7 ICC	Primary site
1	Large	Negative	Negative	Stomach
2	None	Negative	Positive	Stomach
3	None	Negative	Positive	Stomach
4	Large	Positive	Positive	Ovary
5	None	Negative	Positive	Stomach
6	Large	Positive	Positive	Ovary
7	None	Negative	Positive	Stomach
8	Large	Positive	Positive	Ovary
9	None	Negative	Positive	Stomach
10	None	Negative	Positive	Stomach
11	None	Negative	Negative	Stomach
12	Small	Negative	Positive	Breast
13	None	Negative	Positive	Stomach
14	Small	Negative	Positive	Stomach
15	Large	Negative	Positive	Lung
16	None	Negative	Positive	Stomach
17	Large	Negative	Positive	Lung
18	Large	Positive	Positive	Ovary
19	Large	Positive	Positive	Ovary
20	None	Negative	Negative	Stomach
21	None	Negative	Positive	Stomach
22	Small	Negative	Positive	Pancreatobiliary tract
23	Small	Negative	Positive	Pancreatobiliary tract
24	None	Negative	Positive	Stomach
25	None	Negative	Positive	Stomach
26	Large	Positive	Positive	Ovary
27	Small	Negative	Positive	Colon
28	Large	Positive	Positive	Ovary
29	None	Negative	Positive	Stomach
30	None	Negative	Positive	Stomach
31	None	Negative	Positive	Stomach
32	Large	Positive	Positive	Ovary
33	None	Negative	Positive	Stomach
34	Large	Positive	Positive	Ovary
35	None	Negative	Positive	Stomach
36	None	Negative	Positive	Stomach
37	Large	Positive	Positive	Ovary
38	Small	Negative	Positive	Pancreatobiliary tract
39	Small	Negative	Positive	Pancreatobiliary tract
40	Small	Negative	Positive	Pancreatobiliary tract
41	Large	Positive	Positive	Ovary
42	Large	Positive	Positive	Ovary
43	None	Negative	Positive	Stomach
44	Small	Negative	Positive	Pancreatobiliary tract
45	Large	Positive	Positive	Ovary
46	Small	Negative	Positive	Pancreatobiliary tract
47	Small	Positive	Positive	Ovary
48	Large	Negative	Positive	Colon
49	Large	Positive	Positive	Ovary
50	Large	Positive	Positive	Ovary
51	Large	Positive	Positive	Ovary
52	Small	Negative	Positive	Pancreatobiliary tract
53	Small	Positive	Positive	Ovary
54	None	Negative	Positive	Stomach
55	Small	Positive	Positive	Ovary
56	Large	Positive	Positive	Ovary
57	Large	Negative	Positive	Lung
58	Large	Negative	Positive	Lung
59	Small	Negative	Positive	Pancreatobiliary tract
60	Large	Negative	Positive	Lung
61	Small	Positive	Positive	Ovary
62	Large	Positive	Positive	Ovary
63	Large	Negative	Positive	Breast
64	Large	Negative	Positive	Lung
65	Small	Negative	Positive	Pancreatobiliary tract
66	Large	Positive	Positive	Ovary
67	Small	Negative	Positive	Lung
68	Large	Positive	Positive	Ovary
69	None	Negative	Positive	Stomach
70	Large	Positive	Positive	Ovary
71	Large	Positive	Positive	Ovary
72	Small	Negative	Positive	Pancreatobiliary tract
73	Large	Negative	Positive	Colon
74	None	Negative	Positive	Stomach
75	None	Negative	Positive	Stomach
76	None	Negative	Negative	Stomach
77	None	Negative	Positive	Stomach
78	Small	Positive	Positive	Ovary
79	Large	Negative	Positive	Lung
80	Large	Negative	Positive	Stomach
81	Large	Negative	Positive	Lung
82	Large	Positive	Positive	Ovary
83	Large	Positive	Positive	Ovary
84	Small	Negative	Positive	Stomach
85	Small	Negative	Positive	Stomach
86	None	Negative	Positive	Stomach
87	Small	Negative	Positive	Colon
88	Large	Positive	Positive	Ovary
89	Large	Positive	Positive	Ovary
90	Small	Negative	Positive	Pancreatobiliary tract
91	None	Negative	Positive	Stomach
92	Large	Positive	Positive	Ovary
93	Large	Positive	Positive	Ovary
94	Small	Negative	Positive	Pancreatobiliary tract
95	Large	Negative	Positive	Breast
96	Small	Positive	Positive	Ovary
97	None (2D)	Negative	Negative	Control
98	None (2D)	Negative	Negative	Control
99	None (2D)	Negative	Negative	Control
100	None (2D)	Negative	Negative	Control
101	None (2D)	Negative	Negative	Control
102	None (2D)	Negative	Negative	Control
103	None (2D)	Negative	Negative	Control
104	None (2D)	Negative	Negative	Control
105	None (2D)	Negative	Negative	Control
106	None (2D)	Negative	Negative	Control
